# Supplementary material for: The Interplay of Personality Traits and Psychological Well-Being: Insights from a Study of Italian Undergraduates
Source: Int J Environ Res Public Health. 2025 Jan 21;22(2):132. doi: 10.3390/ijerph22020132 (PMC11855175; doi:10.3390/ijerph22020132)
Supplement: Supplementary file 1 [file ijerph-22-00132-s001.zip]

Archive with 1 entries (1 files):
- ijerph-3358840-supplementary.pdf
